# Supplementary material for: Co Cluster-Modified Ni Nanoparticles with Superior Light-Driven Thermocatalytic CO2 Reduction by CH4
Source: Molecules. 2024 Nov 13;29(22):5338. doi: 10.3390/molecules29225338 (PMC11596596; doi:10.3390/molecules29225338)
Supplement: Supplementary file 1 [file molecules-29-05338-s001.zip]

Archive with 1 entries (1 files):
- molecules-3292039-supplementary.pdf
